# Supplementary material for: Development of SNP for Sebastes Species Identification With Special Focus on the Cryptic Species Complex of Sebastes norvegicus
Source: Ecol Evol. 2025 Jan 8;15(1):e70767. doi: 10.1002/ece3.70767 (PMC11711104; doi:10.1002/ece3.70767)
Supplement: Supplementary file 1 — Data S1. [file ECE3-15-e70767-s001.zip]

Archive with 2 entries (2 files):
- Data sebastes species ID SNP note.xlsx
- Suplement SNP note 5nov.docx
