# Supplementary material for: Development of SNP for Sebastes Species Identification With Special Focus on the Cryptic Species Complex of Sebastes norvegicus
Source: Ecol Evol. 2025 Jan 8;15(1):e70767. doi: 10.1002/ece3.70767 (PMC11711104; doi:10.1002/ece3.70767)
Supplement: Supplementary file 1 — Data S1. [file ECE3-15-e70767-s001.zip › Data sebastes species ID SNP note.xlsx]

## Sheet: SNPnote 49SNP og SEBnavn
GenID	Species/Area	SEB1		SEB2		SEB3		SEB4		SEB25		SEB29		SEB39		SEB5		SEB6		SEB7		SEB8		SEB9		SEB10				SEB11		SEB12		SEB13		SEB14		SEB15		SEB16		SEB17		SEB18		SEB19		SEB20
TB310_12	NorvAGr	02	02	02	02	04	04	02	02	01	01	02	02	01	01	01	01	01	01	01	01	04	04	04	04	03	03	0	0	01	01	04	04	04	04	03	03	03	03	04	04	01	01	01	01	01	01	03	03
TB310_15	NorvAGr	02	02	02	02	04	04	02	02	01	01	02	02	01	01	01	01	01	01	01	01	04	04	02	04	03	03	0	0	01	01	04	04	04	04	03	03	03	03	04	04	01	01	01	01	01	01	03	03
TB310_16	NorvAGr	02	02	02	02	04	04	02	02	01	01	02	02	01	01	01	01	01	01	01	01	04	04	04	04	03	03	0	0	01	01	04	04	04	04	03	03	03	03	04	04	01	01	01	01	01	01	03	03
TB310_21	NorvAGr	02	02	02	02	04	04	02	02	01	01	02	02	01	01	01	01	01	03	01	01	04	04	04	04	03	03	0	0	01	01	04	04	04	04	03	03	03	03	04	04	01	01	01	03	01	01	03	03
TB310_05	NorvAGr	02	02	02	02	04	04	02	02	0	0	02	02	0	0	0	0	0	0	0	0	04	04	04	04	0	0	0	0	0	0	04	04	0	0	0	0	0	0	0	0	0	0	0	0	0	0	0	0
TB310_06	NorvAGr	02	02	02	02	02	04	02	02	0	0	02	02	0	0	0	0	0	0	0	0	04	04	02	04	0	0	03	03	0	0	04	04	0	0	0	0	0	0	0	0	0	0	0	0	0	0	0	0
TB310_27	NorvAGr	02	02	02	02	04	04	02	02	0	0	02	02	0	0	0	0	0	0	0	0	02	02	02	04	0	0	0	0	0	0	04	04	0	0	0	0	0	0	0	0	0	0	0	0	0	0	0	0
TB310_34	NorvAGr	02	02	02	02	04	04	02	02	01	01	02	02	01	01	01	01	01	01	01	01	04	04	0	0	03	03	03	03	01	01	04	04	04	04	0	0	03	03	0	0	01	01	0	0	0	0	0	0
TB310_39	NorvAGr	02	02	02	02	04	04	02	02	0	0	02	02	0	0	0	0	0	0	0	0	02	02	04	04	0	0	0	0	0	0	02	04	0	0	0	0	0	0	0	0	0	0	0	0	0	0	0	0
TB310_40	NorvAGr	02	02	02	02	04	04	02	02	0	0	02	02	0	0	0	0	0	0	0	0	04	04	04	04	0	0	0	0	0	0	04	04	0	0	0	0	0	0	0	0	0	0	0	0	0	0	0	0
TB310_45	NorvAGr	02	02	02	02	04	04	02	02	0	0	02	02	0	0	0	0	0	0	0	0	04	04	04	04	0	0	0	0	0	0	04	04	0	0	0	0	0	0	0	0	0	0	0	0	0	0	0	0
TB310_46	NorvAGr	02	02	02	02	04	04	02	02	0	0	02	02	0	0	0	0	0	0	0	0	02	04	04	04	0	0	03	03	0	0	0	0	0	0	0	0	0	0	0	0	0	0	0	0	0	0	0	0
TB310_47	NorvAGr	02	02	02	02	04	04	02	02	0	0	02	02	0	0	0	0	0	0	0	0	02	04	02	04	0	0	0	0	0	0	0	0	0	0	0	0	0	0	0	0	0	0	0	0	0	0	0	0
TB312_32	NorvAGr	02	02	02	02	04	04	02	02	01	01	02	02	01	01	01	01	01	03	01	01	02	04	02	04	03	03	03	03	01	01	02	04	04	04	03	04	03	03	04	04	01	01	01	01	0	0	03	03
TB312_33	NorvAGr	02	02	02	02	04	04	02	02	01	01	02	02	01	01	01	01	01	01	01	01	04	04	04	04	03	03	0	0	01	01	04	04	04	04	03	03	03	03	04	04	01	01	01	01	01	01	01	03
TB312_37	NorvAGr	02	02	02	02	04	04	02	02	01	01	02	02	01	01	01	01	01	03	01	01	04	04	04	04	03	03	0	0	01	01	04	04	04	04	03	03	03	03	04	04	01	01	01	01	01	01	03	03
TB312_38	NorvAGr	02	02	02	02	04	04	02	02	01	01	02	02	01	01	01	01	0	0	01	01	04	04	04	04	03	03	0	0	01	01	04	04	04	04	03	03	03	03	04	04	01	01	01	01	01	01	03	03
TB312_39	NorvAGr	02	02	02	02	04	04	02	02	01	01	02	02	01	01	01	01	01	01	01	01	04	04	0	0	03	03	03	03	01	01	04	04	04	04	0	0	03	03	01	04	01	01	01	01	01	03	03	03
TB312_40	NorvAGr	02	02	02	02	04	04	02	02	01	01	02	02	01	01	01	01	01	01	01	01	02	04	0	0	03	03	0	0	01	01	04	04	04	04	0	0	03	03	01	04	01	01	0	0	01	03	0	0
TB312_41	NorvAGr	02	02	02	02	04	04	02	02	01	01	02	02	01	01	01	01	01	01	01	01	04	04	04	04	03	03	0	0	01	01	02	04	04	04	03	03	03	03	04	04	01	01	01	01	01	03	03	03
TB312_42	NorvAGr	02	02	02	02	04	04	02	02	01	01	02	02	01	01	01	01	01	01	01	01	04	04	02	04	03	03	0	0	01	01	04	04	04	04	03	03	03	03	04	04	01	01	01	01	01	03	01	03
TB312_43	NorvAGr	02	02	02	02	04	04	02	02	01	01	02	02	01	01	01	01	01	01	01	01	04	04	04	04	03	03	0	0	01	01	02	04	04	04	03	03	03	03	04	04	01	01	03	03	01	01	03	03
TB312_44	NorvAGr	02	02	02	02	04	04	02	02	01	01	02	02	01	01	01	01	01	01	01	01	04	04	04	04	03	03	0	0	01	01	04	04	04	04	03	04	03	03	04	04	01	01	0	0	01	01	01	03
TB313_31	NorvAGr	02	02	02	02	04	04	02	02	01	01	02	02	01	01	01	01	0	0	01	01	04	04	02	04	03	03	0	0	01	01	04	04	0	0	03	03	03	03	04	04	01	01	01	01	01	01	03	03
TB313_34	NorvAGr	02	02	02	02	04	04	02	02	01	01	02	02	01	01	01	01	01	01	01	01	04	04	04	04	03	03	0	0	01	01	04	04	04	04	03	03	03	03	04	04	01	01	01	01	01	01	03	03
TB313_35	NorvAGr	02	02	02	02	04	04	02	02	01	01	02	02	01	01	01	01	01	01	01	01	04	04	02	04	03	03	03	03	01	01	04	04	04	04	03	03	03	03	01	04	01	01	01	01	01	03	03	03
TB313_39	NorvAGr	02	02	02	02	04	04	02	02	01	01	02	02	01	01	01	01	01	01	01	01	04	04	0	0	03	03	0	0	01	01	04	04	04	04	03	03	03	03	04	04	01	01	01	01	0	0	01	03
TB314_01	NorvAGr	02	02	02	02	04	04	0	0	01	01	0	0	01	01	01	01	0	0	01	01	04	04	0	0	03	03	0	0	01	01	04	04	0	0	03	03	03	03	04	04	01	01	01	01	01	01	03	03
TB314_03	NorvAGr	02	02	02	02	04	04	02	02	01	01	02	02	01	01	01	01	01	01	01	01	04	04	04	04	03	03	0	0	01	01	02	04	04	04	03	03	03	03	04	04	01	01	01	01	01	03	03	03
TB314_04	NorvAGr	02	02	02	02	04	04	02	02	01	01	02	02	01	01	01	01	01	01	01	01	04	04	04	04	03	03	0	0	01	01	04	04	04	04	03	03	03	03	04	04	01	01	01	01	01	01	01	03
TB316_31	NorvAGr	02	02	02	02	04	04	02	02	01	03	02	02	01	01	01	01	01	01	01	01	04	04	04	04	03	03	03	03	01	01	04	04	0	0	03	03	03	03	01	04	01	01	01	01	01	01	03	03
TB316_32	NorvAGr	02	02	02	02	04	04	02	02	01	01	02	02	01	01	01	01	01	01	01	01	04	04	04	04	03	03	0	0	01	01	04	04	04	04	03	03	03	03	04	04	01	01	01	01	01	03	03	03
TB316_34	NorvAGr	02	02	02	02	04	04	02	02	01	01	02	02	01	01	01	01	01	03	01	01	02	04	04	04	03	03	03	03	01	01	04	04	04	04	03	03	03	03	01	04	01	01	01	03	01	03	03	03
TB318_33	NorvAGr	02	02	02	02	04	04	02	02	01	01	02	02	01	01	01	01	0	0	01	01	04	04	04	04	03	03	0	0	01	01	04	04	04	04	03	03	03	03	01	04	01	01	01	01	01	03	03	03
TB318_35	NorvAGr	02	02	02	02	04	04	02	02	0	0	02	02	0	0	0	0	0	0	0	0	0	0	02	04	0	0	03	03	0	0	04	04	04	04	0	0	0	0	0	0	01	01	0	0	01	03	0	0
TB318_36	NorvAGr	02	02	02	02	04	04	02	02	01	01	02	02	01	01	01	01	01	01	01	01	04	04	04	04	03	03	0	0	01	01	04	04	04	04	03	03	03	03	04	04	01	01	01	01	01	03	03	03
TB318_37	NorvAGr	02	02	02	02	04	04	02	02	01	01	02	02	01	01	01	01	0	0	01	01	04	04	04	04	03	03	0	0	01	01	04	04	0	0	03	03	01	03	01	04	01	01	01	01	01	03	03	03
TB318_38	NorvAGr	02	02	02	02	04	04	02	02	03	03	02	02	0	0	0	0	03	03	0	0	02	04	04	04	0	0	03	03	0	0	02	04	04	04	04	04	01	01	01	01	01	01	0	0	0	0	01	01
TB318_39	NorvAGr	02	02	02	02	04	04	02	02	01	01	02	02	01	01	01	01	01	01	01	01	02	04	0	0	03	03	0	0	01	01	04	04	04	04	03	03	03	03	04	04	01	01	01	01	01	01	03	03
TB303_07	NorvBGr	02	02	02	02	04	04	02	02	0	0	02	02	0	0	0	0	0	0	0	0	02	04	04	04	0	0	0	0	0	0	02	04	0	0	0	0	0	0	0	0	0	0	0	0	0	0	0	0
TB303_16	NorvBGr	02	02	02	02	04	04	02	02	0	0	02	02	0	0	0	0	0	0	0	0	04	04	04	04	0	0	0	0	0	0	0	0	0	0	0	0	0	0	0	0	0	0	0	0	0	0	0	0
TB303_19	NorvBGr	02	02	02	02	04	04	02	02	0	0	02	02	0	0	0	0	0	0	0	0	02	02	04	04	0	0	03	03	0	0	02	04	0	0	0	0	0	0	0	0	0	0	0	0	0	0	0	0
TB303_30	NorvBGr	02	02	02	02	04	04	02	02	0	0	02	02	0	0	0	0	0	0	0	0	02	02	04	04	0	0	0	0	0	0	02	04	0	0	0	0	0	0	0	0	0	0	0	0	0	0	0	0
TB303_31	NorvBGr	02	02	02	02	04	04	02	02	0	0	02	02	0	0	0	0	0	0	0	0	04	04	04	04	0	0	03	03	0	0	02	04	0	0	0	0	0	0	0	0	0	0	0	0	0	0	0	0
TB303_33	NorvBGr	02	02	02	02	04	04	02	02	0	0	02	02	0	0	0	0	0	0	0	0	02	04	04	04	0	0	0	0	0	0	02	04	0	0	0	0	0	0	0	0	0	0	0	0	0	0	0	0
TB303_35	NorvBGr	02	02	02	02	04	04	02	02	0	0	02	02	0	0	0	0	0	0	0	0	02	04	04	04	0	0	0	0	0	0	02	04	0	0	0	0	0	0	0	0	0	0	0	0	0	0	0	0
TB303_37	NorvBGr	02	02	02	02	04	04	02	02	0	0	02	02	0	0	0	0	0	0	0	0	04	04	04	04	0	0	0	0	0	0	02	04	0	0	0	0	0	0	0	0	0	0	0	0	0	0	0	0
TB303_38	NorvBGr	02	02	02	02	04	04	02	02	0	0	02	02	0	0	0	0	0	0	0	0	02	04	04	04	0	0	03	03	0	0	04	04	0	0	0	0	0	0	0	0	0	0	0	0	0	0	0	0
TB303_39	NorvBGr	02	02	02	02	04	04	02	02	0	0	02	02	0	0	0	0	0	0	0	0	02	04	04	04	0	0	0	0	0	0	02	04	0	0	0	0	0	0	0	0	0	0	0	0	0	0	0	0
TB303_40	NorvBGr	02	02	02	02	04	04	02	02	0	0	02	02	0	0	0	0	0	0	0	0	04	04	04	04	0	0	0	0	0	0	02	04	0	0	0	0	0	0	0	0	0	0	0	0	0	0	0	0
TB304_27	NorvBGr	02	02	02	02	04	04	02	02	0	0	02	02	0	0	0	0	0	0	0	0	02	02	04	04	0	0	0	0	0	0	02	04	0	0	0	0	0	0	0	0	0	0	0	0	0	0	0	0
TB304_42	NorvBGr	02	02	02	02	04	04	02	02	0	0	02	02	0	0	0	0	0	0	0	0	02	04	04	04	0	0	0	0	0	0	02	02	0	0	0	0	0	0	0	0	0	0	0	0	0	0	0	0
TB304_44	NorvBGr	02	02	02	02	04	04	02	02	0	0	02	02	0	0	0	0	0	0	0	0	02	04	04	04	0	0	0	0	0	0	02	04	0	0	0	0	0	0	0	0	0	0	0	0	0	0	0	0
TB304_45	NorvBGr	02	02	02	02	04	04	02	02	0	0	02	02	0	0	0	0	0	0	0	0	02	04	04	04	0	0	03	03	0	0	02	04	0	0	0	0	0	0	0	0	0	0	0	0	0	0	0	0
TB304_47	NorvBGr	02	02	02	02	04	04	02	02	0	0	02	02	0	0	0	0	0	0	0	0	02	02	02	02	0	0	0	0	0	0	02	04	0	0	0	0	0	0	0	0	0	0	0	0	0	0	0	0
TB304_48	NorvBGr	02	02	02	02	04	04	02	02	0	0	02	02	0	0	0	0	0	0	0	0	04	04	04	04	0	0	03	03	0	0	02	04	0	0	0	0	0	0	0	0	0	0	0	0	0	0	0	0
TB304_50	NorvBGr	02	02	02	02	04	04	02	02	0	0	02	02	0	0	0	0	0	0	0	0	04	04	04	04	0	0	0	0	0	0	04	04	0	0	0	0	0	0	0	0	0	0	0	0	0	0	0	0
TB304_51	NorvBGr	02	02	02	02	04	04	02	02	0	0	02	02	0	0	0	0	0	0	0	0	02	02	04	04	0	0	0	0	0	0	04	04	0	0	0	0	0	0	0	0	0	0	0	0	0	0	0	0
TB308_33	NorvBGr	02	02	02	02	04	04	02	02	0	0	02	02	0	0	0	0	0	0	0	0	04	04	04	04	0	0	0	0	0	0	02	04	0	0	0	0	0	0	0	0	0	0	0	0	0	0	0	0
TB310_01	NorvBGr	02	02	02	02	04	04	02	02	03	03	02	02	01	01	01	01	03	03	01	01	02	04	04	04	03	03	03	03	01	01	0	0	04	04	04	04	01	01	01	01	01	01	03	03	0	0	01	01
TB310_02	NorvBGr	02	02	02	02	04	04	02	02	0	0	02	02	0	0	0	0	0	0	0	0	0	0	04	04	0	0	0	0	0	0	0	0	0	0	0	0	0	0	0	0	0	0	0	0	0	0	0	0
TB310_04	NorvBGr	02	02	02	02	04	04	02	02	0	0	02	02	0	0	0	0	0	0	0	0	02	02	04	04	0	0	03	03	0	0	02	04	0	0	0	0	0	0	0	0	0	0	0	0	0	0	0	0
TB310_09	NorvBGr	02	02	02	02	04	04	02	02	0	0	02	02	0	0	0	0	0	0	0	0	0	0	04	04	0	0	0	0	0	0	0	0	0	0	0	0	0	0	0	0	0	0	0	0	0	0	0	0
TB310_10	NorvBGr	02	02	02	02	04	04	02	02	0	0	02	02	0	0	0	0	0	0	0	0	04	04	04	04	0	0	0	0	0	0	02	02	0	0	0	0	0	0	0	0	0	0	0	0	0	0	0	0
TB310_11	NorvBGr	02	02	02	02	04	04	02	02	0	0	02	02	0	0	0	0	0	0	0	0	04	04	04	04	0	0	0	0	0	0	02	02	0	0	0	0	0	0	0	0	0	0	0	0	0	0	0	0
TB310_13	NorvBGr	02	02	02	02	02	04	02	02	0	0	02	02	0	0	0	0	0	0	0	0	04	04	04	04	0	0	0	0	0	0	02	04	0	0	0	0	0	0	0	0	0	0	0	0	0	0	0	0
TB310_19	NorvBGr	02	02	02	02	04	04	02	02	0	0	02	02	0	0	0	0	0	0	0	0	04	04	02	04	0	0	03	03	0	0	02	04	0	0	0	0	0	0	0	0	0	0	0	0	0	0	0	0
TB310_31	NorvBGr	02	02	02	02	04	04	02	02	0	0	02	02	0	0	0	0	0	0	0	0	02	04	04	04	0	0	03	03	0	0	02	04	0	0	0	0	0	0	0	0	0	0	0	0	0	0	0	0
TB310_33	NorvBGr	02	02	02	02	04	04	02	02	0	0	02	02	0	0	0	0	0	0	0	0	0	0	04	04	0	0	0	0	0	0	0	0	0	0	0	0	0	0	0	0	0	0	0	0	0	0	0	0
TB310_36	NorvBGr	02	02	02	02	04	04	02	02	0	0	02	02	0	0	0	0	0	0	0	0	02	04	04	04	0	0	0	0	0	0	04	04	0	0	0	0	0	0	0	0	0	0	0	0	0	0	0	0
TB310_38	NorvBGr	02	02	02	02	04	04	02	02	0	0	02	02	0	0	0	0	0	0	0	0	04	04	04	04	0	0	0	0	0	0	02	02	0	0	0	0	0	0	0	0	0	0	0	0	0	0	0	0
TB310_41	NorvBGr	02	02	02	02	04	04	02	02	0	0	02	02	0	0	0	0	0	0	0	0	02	04	04	04	0	0	0	0	0	0	02	04	0	0	0	0	0	0	0	0	0	0	0	0	0	0	0	0
TB318_31	NorvBGr	02	02	02	02	04	04	02	02	0	0	02	02	0	0	0	0	0	0	0	0	02	02	04	04	0	0	03	03	0	0	02	04	0	0	0	0	0	0	0	0	0	0	0	0	0	0	0	0
TB318_32	NorvBGr	02	02	02	02	04	04	02	02	0	0	02	02	0	0	0	0	0	0	0	0	04	04	04	04	0	0	0	0	0	0	02	02	0	0	0	0	0	0	0	0	0	0	0	0	0	0	0	0
TB318_42	NorvBGr	02	02	02	02	04	04	02	02	0	0	02	02	0	0	0	0	0	0	0	0	02	04	04	04	0	0	0	0	0	0	02	04	0	0	0	0	0	0	0	0	0	0	0	0	0	0	0	0
TB318_44	NorvBGr	02	02	02	02	04	04	02	02	0	0	02	02	0	0	0	0	0	0	0	0	04	04	04	04	0	0	0	0	0	0	04	04	0	0	0	0	0	0	0	0	0	0	0	0	0	0	0	0
TB318_47	NorvBGr	02	02	02	02	04	04	02	02	0	0	02	02	0	0	0	0	0	0	0	0	0	0	04	04	0	0	0	0	0	0	0	0	0	0	0	0	0	0	0	0	0	0	0	0	0	0	0	0
TB319_31	NorvBGr	02	02	02	02	04	04	02	02	0	0	02	02	0	0	0	0	0	0	0	0	04	04	04	04	0	0	0	0	0	0	04	04	0	0	0	0	0	0	0	0	0	0	0	0	0	0	0	0
TB319_32	NorvBGr	02	02	02	02	04	04	02	02	0	0	02	02	0	0	0	0	0	0	0	0	04	04	04	04	0	0	0	0	0	0	04	04	0	0	0	0	0	0	0	0	0	0	0	0	0	0	0	0
588_41	NorvBNo	02	02	02	02	04	04	02	02	03	03	02	02	01	01	01	01	03	03	01	01	02	04	04	04	03	03	0	0	01	01	02	04	04	04	04	04	01	01	01	01	01	01	01	03	03	03	01	01
588_42	NorvBNo	02	02	02	02	04	04	02	02	03	03	02	02	01	01	01	01	03	03	01	01	02	04	04	04	03	03	0	0	01	01	02	04	04	04	04	04	01	03	01	04	01	01	03	03	03	03	01	01
MarNor0878	NorvBNo	02	02	02	02	04	04	02	02	03	03	02	02	01	01	01	01	03	03	01	01	04	04	04	04	03	03	0	0	01	01	02	04	0	0	04	04	01	01	01	01	01	01	03	03	03	03	01	01
MarNor0879	NorvBNo	0	0	0	0	0	0	0	0	03	03	0	0	01	01	01	01	03	03	01	01	0	0	0	0	03	03	0	0	01	01	0	0	0	0	04	04	01	03	01	01	01	01	03	03	01	03	01	01
MarNor0880	NorvBNo	02	02	02	02	04	04	02	02	03	03	02	02	01	01	01	01	03	03	01	01	02	04	04	04	03	03	0	0	01	01	02	02	04	04	04	04	03	03	01	01	01	01	03	03	03	03	01	01
MarNor0881	NorvBNo	02	02	02	02	04	04	02	02	03	03	02	02	01	01	01	01	03	03	01	01	02	04	04	04	03	03	0	0	01	01	02	04	04	04	04	04	01	01	01	01	01	01	03	03	03	03	01	01
MarNor0882	NorvBNo	02	02	02	02	04	04	02	02	03	03	02	02	01	01	01	01	03	03	01	01	02	04	04	04	03	03	0	0	01	01	02	02	0	0	04	04	01	01	01	04	01	01	03	03	03	03	01	01
MarNor0883	NorvBNo	02	02	02	02	04	04	02	02	03	03	02	02	01	01	01	01	03	03	01	01	02	02	04	04	03	03	0	0	01	01	02	02	0	0	04	04	01	01	01	04	01	01	03	03	03	03	01	01
MarNor0891	NorvBNo	02	02	02	02	04	04	02	02	03	03	02	02	01	01	01	01	03	03	01	01	02	04	04	04	03	03	0	0	01	01	02	04	04	04	04	04	01	01	01	01	01	01	03	03	03	03	01	01
MarNor0893	NorvBNo	01	02	02	02	04	04	02	02	03	03	02	02	0	0	0	0	03	03	0	0	0	0	0	0	0	0	03	03	0	0	04	04	04	04	04	04	01	01	01	01	01	01	0	0	0	0	01	01
MarNor0897	NorvBNo	02	02	02	02	04	04	02	02	03	03	02	02	01	01	01	01	03	03	01	01	02	04	04	04	03	03	0	0	01	01	02	02	04	04	04	04	01	03	01	01	01	01	03	03	03	03	01	01
MarNor0898	NorvBNo	02	02	02	02	04	04	02	02	03	03	02	02	01	01	01	01	03	03	01	01	02	04	04	04	03	03	0	0	01	01	02	04	04	04	03	04	01	01	0	0	01	01	03	03	03	03	01	01
TB434_168	NorvBNo	02	02	02	02	04	04	02	02	03	03	02	02	01	01	01	01	03	03	01	01	02	04	04	04	03	03	03	03	01	01	0	0	04	04	04	04	01	01	0	0	01	01	03	03	03	03	01	01
TB434_169	NorvBNo	02	02	02	02	04	04	02	02	03	03	02	02	01	01	01	01	03	03	01	01	04	04	04	04	03	03	0	0	01	01	02	04	0	0	04	04	01	01	01	01	01	01	01	03	03	03	01	01
TB434_170	NorvBNo	02	02	02	02	04	04	02	02	03	03	02	02	01	01	01	01	03	03	01	01	02	04	04	04	03	03	03	03	01	01	0	0	04	04	04	04	01	01	01	01	01	01	0	0	03	03	01	01
TB434_171	NorvBNo	02	02	02	02	02	04	02	02	03	03	02	02	01	01	01	01	03	03	01	01	02	02	04	04	03	03	0	0	01	01	02	02	0	0	04	04	01	01	01	01	01	01	03	03	03	03	01	01
TB434_172	NorvBNo	02	02	02	02	04	04	02	02	03	03	02	02	01	01	01	01	03	03	01	01	02	04	04	04	03	03	03	03	01	01	02	04	04	04	04	04	01	01	01	01	01	01	03	03	03	03	01	01
TB434_173	NorvBNo	02	02	02	02	0	0	02	02	03	03	02	02	01	01	01	01	03	03	01	01	02	04	04	04	03	03	03	03	01	01	02	04	04	04	04	04	01	01	01	01	01	01	03	03	03	03	01	01
TB434_174	NorvBNo	02	02	02	02	0	0	02	02	03	03	02	02	01	01	01	01	03	03	01	01	0	0	04	04	03	03	03	03	01	01	02	04	04	04	04	04	01	01	01	01	01	01	03	03	03	03	01	01
TB434_175	NorvBNo	02	02	02	02	04	04	02	02	03	03	02	02	01	01	01	01	03	03	01	01	02	04	04	04	03	03	03	03	01	01	04	04	04	04	04	04	01	01	01	01	0	0	03	03	03	03	01	01
TB434_176	NorvBNo	02	02	02	02	04	04	02	02	03	03	02	02	01	01	01	01	03	03	01	01	02	04	04	04	03	03	03	03	01	01	02	04	04	04	0	0	01	01	01	01	01	01	03	03	03	03	01	01
TB434_177	NorvBNo	02	02	02	02	04	04	02	02	03	03	02	02	01	01	01	01	01	03	01	01	0	0	04	04	03	03	0	0	01	01	0	0	04	04	03	04	01	01	01	01	01	01	03	03	03	03	01	01
TB434_178	NorvBNo	02	02	02	02	04	04	02	02	03	03	02	02	01	01	01	01	03	03	01	01	04	04	04	04	03	03	0	0	01	01	02	02	04	04	04	04	01	01	04	04	03	03	03	03	03	03	01	01
TB434_179	NorvBNo	02	02	02	02	04	04	02	02	03	03	02	02	01	01	01	01	03	03	01	01	02	04	04	04	03	03	0	0	01	01	04	04	04	04	04	04	01	01	01	01	01	01	03	03	03	03	01	01
TB434_180	NorvBNo	02	02	02	02	02	04	02	02	03	03	02	02	01	01	01	01	03	03	01	01	02	04	04	04	03	03	03	03	01	01	02	02	04	04	04	04	01	03	01	01	01	01	03	03	03	03	01	01
TB434_181	NorvBNo	02	02	02	02	04	04	02	02	03	03	02	02	01	01	01	01	03	03	01	01	02	04	04	04	03	03	0	0	01	01	0	0	04	04	04	04	01	01	01	01	01	01	03	03	01	03	01	01
TB434_182	NorvBNo	02	02	02	02	04	04	02	02	03	03	02	02	01	01	01	01	03	03	01	01	02	04	04	04	03	03	03	03	01	01	02	02	04	04	03	04	01	01	01	01	03	03	03	03	03	03	01	01
TB434_183	NorvBNo	02	02	02	02	04	04	02	02	03	03	02	02	01	01	01	01	03	03	01	01	04	04	04	04	03	03	0	0	01	01	0	0	04	04	04	04	01	01	01	01	01	01	03	03	03	03	01	01
TB434_184	NorvBNo	02	02	02	02	04	04	02	02	03	03	02	02	01	01	01	01	0	0	01	01	02	04	04	04	03	03	03	03	01	01	0	0	04	04	04	04	0	0	01	01	01	01	03	03	0	0	01	01
TB434_185	NorvBNo	02	02	02	02	04	04	02	02	03	03	02	02	01	01	01	01	03	03	01	01	02	04	04	04	03	03	0	0	01	01	02	04	04	04	04	04	01	03	01	01	01	01	03	03	03	03	01	01
TB434_186	NorvBNo	02	02	02	02	04	04	02	02	03	03	02	02	01	01	01	01	03	03	01	01	04	04	04	04	03	03	0	0	01	01	02	02	04	04	04	04	01	01	01	01	01	01	01	03	01	03	01	01
TB434_187	NorvBNo	02	02	02	02	04	04	02	02	03	03	02	02	01	01	01	01	03	03	01	01	02	04	04	04	03	03	0	0	01	01	02	04	04	04	03	04	01	01	01	01	01	01	03	03	03	03	01	01
TB435_203	NorvBNo	02	02	02	02	04	04	02	02	03	03	02	02	01	01	01	01	03	03	01	01	02	04	04	04	03	03	0	0	01	01	02	02	04	04	04	04	01	03	01	04	01	01	03	03	03	03	01	01
TB435_204	NorvBNo	02	02	02	02	02	04	02	02	03	03	02	02	01	01	01	01	03	03	01	01	04	04	02	04	03	03	03	03	01	01	02	04	04	04	04	04	01	03	01	04	01	01	03	03	03	03	01	01
TB435_205	NorvBNo	02	02	02	02	04	04	02	02	03	03	02	02	01	01	01	01	03	03	01	01	02	04	04	04	03	03	0	0	01	01	02	02	04	04	04	04	01	01	01	01	01	01	03	03	03	03	01	01
TB435_206	NorvBNo	02	02	02	02	04	04	02	02	03	03	02	02	01	01	01	01	03	03	01	01	04	04	04	04	03	03	0	0	01	01	02	04	04	04	04	04	01	01	0	0	01	01	03	03	03	03	01	01
TB435_207	NorvBNo	02	02	02	02	04	04	02	02	03	03	02	02	01	01	01	01	03	03	01	01	04	04	04	04	03	03	0	0	01	01	02	02	04	04	04	04	01	03	0	0	01	01	03	03	03	03	01	01
TB435_208	NorvBNo	02	02	02	02	04	04	02	02	03	03	02	02	01	01	01	01	03	03	01	01	02	04	04	04	03	03	0	0	01	01	02	04	04	04	04	04	01	01	01	01	01	01	01	03	03	03	01	01
TB435_210	NorvBNo	02	02	02	02	04	04	02	02	03	03	02	02	01	01	01	01	03	03	01	01	04	04	04	04	03	03	03	03	01	01	02	04	04	04	03	04	01	01	01	01	01	01	01	03	03	03	01	01
TB435_219	NorvBNo	02	02	02	02	04	04	02	02	03	03	02	02	01	01	01	01	0	0	01	01	02	04	04	04	03	03	03	03	01	01	02	02	04	04	04	04	01	01	01	01	03	03	03	03	03	03	01	01
TB435_220	NorvBNo	02	02	02	02	04	04	02	02	03	03	02	02	01	01	01	01	03	03	01	01	02	04	04	04	03	03	03	03	01	01	02	04	0	0	03	04	01	03	01	01	01	01	03	03	03	03	01	01
TB435_221	NorvBNo	02	02	02	02	02	04	02	02	03	03	02	02	01	01	01	01	0	0	01	01	04	04	04	04	03	03	0	0	01	01	02	02	04	04	03	04	01	01	01	01	0	0	03	03	03	03	01	01
TB435_222	NorvBNo	02	02	02	02	04	04	02	02	03	03	02	02	01	01	01	01	0	0	01	01	04	04	04	04	03	03	03	03	01	01	02	04	0	0	04	04	01	01	01	01	01	01	0	0	03	03	01	01
TB435_223	NorvBNo	02	02	02	02	04	04	02	02	03	03	02	02	01	01	01	01	0	0	01	01	02	02	04	04	03	03	0	0	01	01	02	02	04	04	03	04	0	0	01	01	01	01	03	03	03	03	01	01
TB435_224	NorvBNo	02	02	02	02	04	04	02	02	03	03	02	02	01	01	01	01	03	03	01	01	02	04	04	04	03	03	03	03	01	01	0	0	04	04	04	04	0	0	0	0	01	01	03	03	0	0	01	01
TB435_225	NorvBNo	02	02	02	02	04	04	02	02	03	03	02	02	01	01	01	01	03	03	01	01	04	04	04	04	03	03	0	0	01	01	02	02	04	04	04	04	01	01	01	01	01	01	03	03	03	03	01	01
TB435_233	NorvBNo	02	02	02	02	04	04	02	02	03	03	02	02	01	01	01	01	0	0	01	01	02	04	04	04	03	03	0	0	01	01	02	02	0	0	04	04	01	01	01	01	0	0	01	03	03	03	01	01
TB435_237	NorvBNo	02	02	02	02	04	04	02	02	03	03	02	02	01	01	01	01	0	0	01	01	02	04	04	04	03	03	0	0	01	01	02	04	0	0	04	04	01	01	01	01	0	0	03	03	03	03	01	01
TB435_244	NorvBNo	02	02	02	02	02	04	02	02	03	03	02	02	01	01	01	01	03	03	01	01	04	04	04	04	03	03	03	03	01	01	02	02	0	0	04	04	01	01	01	01	03	03	03	03	03	03	01	01
TB435_245	NorvBNo	02	02	02	02	04	04	02	02	03	03	02	02	01	01	01	01	0	0	01	01	02	02	04	04	03	03	0	0	01	01	02	04	0	0	04	04	01	01	01	01	0	0	03	03	03	03	01	01
TB435_246	NorvBNo	02	02	02	02	04	04	02	02	03	03	02	02	01	01	01	01	03	03	01	01	02	04	04	04	03	03	0	0	01	01	02	02	0	0	03	04	01	03	01	01	01	01	03	03	03	03	01	01
TB435_247	NorvBNo	02	02	02	02	02	04	02	02	03	03	02	02	01	01	01	01	03	03	01	01	04	04	04	04	03	03	0	0	01	01	04	04	04	04	04	04	01	01	01	01	01	01	03	03	03	03	01	01
TB435_248	NorvBNo	02	02	02	02	04	04	02	02	03	03	02	02	01	01	01	01	03	03	01	01	0	0	04	04	03	03	03	03	01	01	0	0	04	04	04	04	01	01	01	01	01	01	03	03	03	03	01	01
TB435_249	NorvBNo	02	02	02	02	04	04	02	02	03	03	02	02	01	01	01	01	03	03	01	01	04	04	04	04	03	03	0	0	01	01	02	04	04	04	04	04	01	01	01	04	0	0	03	03	03	03	01	01
TB435_250	NorvBNo	02	02	02	02	04	04	02	02	03	03	02	02	01	01	01	01	03	03	01	01	02	04	04	04	03	03	0	0	01	01	04	04	0	0	04	04	01	01	04	04	03	03	03	03	03	03	01	01
TB435_251	NorvBNo	02	02	02	02	04	04	02	02	03	03	02	02	01	01	01	01	0	0	01	01	04	04	04	04	03	03	0	0	01	01	04	04	0	0	04	04	01	01	01	01	03	03	03	03	03	03	01	01
TB435_252	NorvBNo	02	02	02	02	04	04	02	02	03	03	02	02	01	01	01	01	0	0	01	01	02	04	04	04	03	03	0	0	01	01	02	04	0	0	04	04	01	01	01	01	03	03	03	03	03	03	01	01
TB435_253	NorvBNo	02	02	02	02	04	04	02	02	03	03	02	02	01	01	01	01	03	03	01	01	0	0	0	0	03	03	03	03	01	01	02	04	0	0	04	04	01	03	0	0	01	01	03	03	0	0	01	01
TB435_254	NorvBNo	02	02	02	02	04	04	02	02	03	03	02	02	01	01	01	01	03	03	01	01	0	0	0	0	03	03	03	03	01	01	02	04	04	04	04	04	0	0	01	01	01	01	0	0	03	03	01	01
588_39	NorvANo	0	0	02	02	04	04	02	02	0	0	02	02	01	03	01	03	0	0	0	0	0	0	02	04	01	03	03	03	01	02	0	0	04	04	03	04	01	03	0	0	01	01	0	0	01	03	01	03
588_40	NorvANo	02	02	02	02	04	04	02	02	01	01	02	02	01	01	01	01	01	01	01	01	04	04	04	04	03	03	0	0	01	01	04	04	04	04	03	03	03	03	04	04	01	01	01	03	03	03	03	03
588_43	NorvANo	02	02	02	02	04	04	02	02	01	01	02	02	01	01	01	01	01	01	01	01	04	04	04	04	03	03	0	0	01	01	04	04	0	0	03	03	03	03	04	04	01	01	01	01	01	03	01	03
588_5	NorvANo	02	02	02	02	04	04	02	02	01	01	02	02	01	01	01	01	01	01	01	01	04	04	04	04	03	03	0	0	01	01	04	04	0	0	03	03	03	03	04	04	01	01	01	01	01	03	03	03
588_7	NorvANo	02	02	02	02	04	04	02	02	01	01	02	02	01	01	01	01	01	01	01	01	04	04	02	04	03	03	0	0	01	01	02	04	04	04	03	03	03	03	04	04	01	01	01	03	01	03	01	03
588_9	NorvANo	02	02	02	02	04	04	02	02	01	01	02	02	01	01	01	01	01	03	01	01	04	04	02	02	03	03	0	0	01	01	04	04	04	04	03	03	03	03	04	04	01	01	01	01	01	03	03	03
MarNor0884	NorvANo	02	02	02	02	04	04	02	02	01	01	02	02	01	01	01	01	01	01	01	01	04	04	02	04	03	03	0	0	01	01	04	04	04	04	03	03	03	03	04	04	01	01	01	01	01	03	03	03
MarNor0885	NorvANo	02	02	02	02	04	04	02	02	01	01	02	02	01	01	01	01	01	03	01	01	02	04	02	04	03	03	0	0	01	01	02	04	04	04	03	03	03	03	01	04	01	01	01	01	03	03	03	03
588_14	ViviNo	01	01	04	04	02	02	01	01	03	03	04	04	01	03	01	01	03	03	01	01	02	02	0	0	03	03	03	03	01	01	04	04	04	04	04	04	03	03	01	04	01	01	03	03	01	01	03	03
588_15	ViviNo	01	01	04	04	02	02	01	01	03	03	04	04	01	03	01	01	03	03	01	01	02	04	04	04	03	03	03	03	01	01	04	04	04	04	04	04	03	03	01	01	01	01	03	03	01	01	03	03
588_16	ViviNo	01	01	04	04	02	02	01	01	03	03	04	04	03	03	01	01	03	03	01	01	02	04	04	04	1	3	03	03	01	01	04	04	04	04	04	04	03	03	01	01	01	01	01	01	01	01	03	03
588_17	ViviNo	01	01	04	04	02	02	01	01	03	03	04	04	01	03	01	01	03	03	01	01	02	02	04	04	1	3	03	03	01	01	04	04	04	04	04	04	03	03	01	01	01	01	03	03	01	01	03	03
588_24	ViviNo	01	01	04	04	02	02	01	01	03	03	04	04	01	03	01	01	03	03	01	01	02	04	04	04	1	3	03	03	01	01	04	04	04	04	04	04	03	03	01	04	01	01	03	03	01	01	03	03
588_20	MentNo	02	02	02	02	04	04	02	02	03	03	02	02	03	03	03	03	0	0	02	02	02	02	02	04	01	01	03	03	02	02	02	02	02	02	04	04	01	01	01	01	01	01	03	03	03	03	01	03
588_21	MentNo	0	0	0	0	0	0	0	0	03	03	0	0	03	03	03	03	03	03	02	02	0	0	0	0	01	01	0	0	02	02	0	0	0	0	04	04	01	01	01	01	01	01	01	03	01	03	01	03
588_22	MentNo	02	02	02	02	04	04	02	02	03	03	02	02	03	03	03	03	03	03	02	02	02	02	02	02	01	01	03	03	02	02	02	02	02	02	04	04	01	01	01	01	01	01	03	03	03	03	01	01
588_25	MentNo	0	0	02	02	04	04	02	02	03	03	02	02	03	03	03	03	03	03	02	02	02	02	02	02	01	01	03	03	02	02	02	02	02	02	04	04	01	01	01	01	01	01	0	0	0	0	01	03
588_26	MentNo	02	02	02	02	04	04	02	02	03	03	02	02	03	03	03	03	03	03	02	02	02	02	02	02	01	01	03	03	02	02	04	04	02	02	04	04	01	01	01	01	01	01	01	03	03	03	01	01
588_27	MentNo	02	02	02	02	04	04	02	02	03	03	02	02	03	03	01	01	03	03	01	02	02	02	02	02	01	01	03	03	02	02	02	02	02	02	04	04	01	01	01	01	01	01	03	03	01	03	01	01
588_28	MentNo	02	02	02	02	04	04	02	02	03	03	02	02	03	03	03	03	03	03	02	02	02	02	02	02	01	01	03	03	02	02	02	02	02	02	04	04	01	01	01	01	01	01	01	01	03	03	01	01
588_29	MentNo	0	0	0	0	0	0	0	0	03	03	0	0	03	03	03	03	03	03	02	02	0	0	0	0	01	01	03	03	02	02	0	0	02	02	04	04	01	01	01	01	01	01	01	03	01	03	01	03
588_30	MentNo	02	02	02	02	04	04	02	02	03	03	02	02	03	03	03	03	03	03	02	02	02	02	02	04	01	01	03	03	02	02	02	02	02	04	03	03	01	01	01	01	01	01	01	03	03	03	01	01
588_31	MentNo	02	02	02	02	04	04	02	02	03	03	02	02	03	03	03	03	03	03	01	02	02	02	02	02	01	01	03	03	02	02	02	04	02	04	04	04	01	01	01	01	01	01	01	01	01	01	01	03
588_32	MentNo	02	02	02	02	04	04	02	02	03	03	02	02	03	03	01	03	01	03	02	02	02	02	02	02	01	01	03	03	02	02	02	02	02	02	04	04	01	01	01	01	01	01	01	03	01	03	01	03
588_33	MentNo	02	02	02	02	04	04	02	02	03	03	02	02	03	03	03	03	03	03	02	02	02	02	02	02	01	01	03	03	02	02	02	02	02	02	04	04	01	01	01	01	01	01	01	01	01	03	01	03
ATB643_09	MentNo	01	01	02	02	04	04	02	02	03	03	02	02	03	03	03	03	03	03	01	02	02	02	02	02	01	01	03	03	02	02	02	04	02	04	04	04	01	01	01	01	01	01	0	0	01	03	0	0
ATB643_11	MentNo	02	02	02	02	04	04	02	02	03	03	02	02	03	03	03	03	03	03	02	02	02	02	02	02	01	01	03	03	02	02	02	02	02	02	04	04	01	01	01	01	01	01	01	03	03	03	01	03
ATB643_13	MentNo	02	02	02	02	04	04	02	02	03	03	02	02	03	03	03	03	03	03	02	02	02	02	02	02	01	01	03	03	02	02	02	02	02	02	04	04	01	01	01	01	01	01	01	03	01	03	01	01
ATB643_14	MentNo	02	02	02	02	04	04	02	02	03	03	02	02	03	03	03	03	0	0	02	02	02	02	02	02	01	01	03	03	02	02	02	02	02	02	04	04	01	01	01	01	01	01	03	03	03	03	01	01
ATB643_20	MentNo	02	02	02	02	04	04	0	0	03	03	02	02	03	03	03	03	03	03	02	02	02	02	02	02	01	01	03	03	02	02	02	02	02	02	04	04	01	01	01	01	01	01	01	03	01	03	01	01
ATB643_21	MentNo	01	01	02	04	02	04	01	02	03	03	0	0	0	0	01	03	03	03	01	02	02	02	02	04	01	03	03	03	01	02	02	04	0	0	04	04	01	03	0	0	01	01	01	03	01	03	01	03
ATB643_25	MentNo	01	02	02	02	04	04	02	02	03	03	02	02	03	03	01	03	03	03	01	02	02	02	02	02	01	01	03	03	02	02	02	02	02	02	04	04	01	01	01	01	01	01	01	03	03	03	01	01
ATB643_28	MentNo	02	02	02	02	04	04	02	02	03	03	02	02	03	03	03	03	0	0	02	02	02	02	02	02	01	01	03	03	02	02	02	02	02	02	04	04	01	01	01	01	01	01	01	03	03	03	01	01
ATB643_30	MentNo	01	01	0	0	04	04	02	02	03	03	02	02	03	03	03	03	01	03	01	02	02	02	0	0	01	01	03	03	02	02	02	04	0	0	04	04	01	01	01	01	01	01	03	03	0	0	0	0
ATB643_31	MentNo	01	01	02	02	02	04	02	02	03	03	02	02	03	03	03	03	03	03	01	02	02	02	02	04	01	01	03	03	02	02	0	0	02	04	0	0	01	01	01	01	01	01	0	0	01	03	01	03
TB2941502	MentNo	02	02	02	02	04	04	02	02	03	03	02	02	03	03	03	03	03	03	02	02	02	02	02	02	01	01	03	03	02	02	02	02	02	02	04	04	01	03	01	01	01	01	01	03	03	03	01	01
TB2941504	MentNo	02	02	02	02	04	04	02	02	03	03	02	02	03	03	01	03	03	03	02	02	02	02	02	02	01	01	03	03	02	02	02	02	02	02	04	04	01	01	01	01	01	01	03	03	01	03	01	01
TB2941506	MentNo	01	01	02	02	04	04	02	02	03	03	02	02	03	03	03	03	03	03	0	0	02	02	02	02	01	01	03	03	02	02	02	04	02	04	04	04	01	01	01	01	01	01	0	0	01	03	0	0
TB2941507	MentNo	02	02	02	02	04	04	02	02	03	03	02	02	03	03	03	03	03	03	02	02	02	02	02	02	01	01	03	03	02	02	02	04	0	0	04	04	01	01	01	01	01	01	0	0	01	03	01	01
TB2941511	MentNo	02	02	02	02	04	04	02	02	03	03	02	02	03	03	03	03	01	03	02	02	02	02	02	02	01	01	03	03	02	02	02	02	02	02	04	04	01	01	01	01	01	01	01	03	01	01	01	01
TB2941512	MentNo	02	02	02	02	04	04	02	02	03	03	02	02	03	03	03	03	03	03	02	02	02	02	02	02	01	01	03	03	02	02	02	02	02	02	04	04	01	01	01	01	01	01	03	03	01	03	01	01
TB2941514	MentNo	02	02	02	02	04	04	02	02	03	03	02	02	03	03	03	03	01	01	01	02	02	02	02	02	01	01	03	03	02	02	02	02	02	02	04	04	01	01	01	01	01	01	01	01	01	01	01	01
TB2941520	MentNo	02	02	02	02	04	04	02	02	03	03	02	02	03	03	03	03	03	03	01	02	02	02	02	02	01	01	03	03	02	02	02	02	02	02	04	04	01	01	01	01	01	01	03	03	01	03	03	03
TB2941523	MentNo	02	02	02	02	04	04	02	02	03	03	02	02	03	03	03	03	0	0	02	02	02	02	02	02	01	01	03	03	02	02	02	02	0	0	04	04	01	01	01	01	01	01	01	03	01	03	01	01
TB2941529	MentNo	02	02	02	02	04	04	02	02	03	03	02	02	03	03	01	03	0	0	02	02	02	02	02	02	01	01	03	03	02	02	04	04	0	0	04	04	01	01	01	01	01	01	01	03	01	03	01	03
TB2941532	MentNo	02	02	02	02	04	04	02	02	03	03	02	02	03	03	01	03	0	0	02	02	02	02	02	02	01	01	03	03	02	02	02	02	02	02	04	04	01	01	01	01	01	01	01	01	01	01	01	01
TB2941533	MentNo	01	01	02	02	04	04	02	02	03	03	02	02	03	03	03	03	03	03	01	02	02	02	0	0	01	01	03	03	02	02	0	0	02	04	04	04	01	01	01	01	01	01	01	03	01	03	0	0
TB2941535	MentNo	02	02	02	02	04	04	02	02	03	03	02	02	03	03	03	03	03	03	02	02	02	02	02	02	01	01	03	03	02	02	02	02	02	02	04	04	01	01	01	01	01	01	03	03	03	03	01	03
TB2941536	MentNo	02	02	0	0	0	0	0	0	03	03	0	0	03	03	03	03	0	0	02	02	0	0	0	0	01	01	03	03	02	02	0	0	02	02	03	04	01	01	01	01	01	01	01	03	01	03	01	01
TB2941537	MentNo	02	02	02	02	04	04	02	02	03	03	02	02	03	03	03	03	0	0	02	02	02	02	02	02	01	01	03	03	02	02	02	02	02	04	04	04	01	01	01	01	01	01	03	03	01	03	03	03
TB2941539	MentNo	0	0	02	02	04	04	02	02	03	03	02	02	03	03	0	0	03	03	02	02	02	02	02	02	01	01	03	03	02	02	02	02	02	02	04	04	01	01	01	01	01	01	01	03	0	0	01	03
TB2941542	MentNo	01	02	02	02	04	04	02	02	03	03	02	02	03	03	03	03	03	03	02	02	02	02	02	02	01	01	03	03	02	02	02	02	02	02	04	04	01	01	01	01	01	01	03	03	03	03	01	01
TB2941543	MentNo	02	02	02	02	04	04	02	02	03	03	02	02	03	03	03	03	0	0	02	02	02	02	02	02	01	01	03	03	02	02	02	02	02	02	03	04	01	01	01	01	01	01	03	03	01	03	01	03
Color Code Key:
	Error! You must correct before proceeding with any GenAlEx analysis.
	Check! Failure to correct may prevent some GenAlEx analyses from running successfully.
	Missing data! Proceed with caution. Excessive missing data may cause serious bias.
[truncated: 50 more columns]
